# Supplementary material for: An observational, prospective, multicenter study on rescue high-frequency oscillatory ventilation in neonates failing with conventional ventilation
Source: PLoS One. 2019 Jun 10;14(6):e0217768. doi: 10.1371/journal.pone.0217768 (PMC6557483; doi:10.1371/journal.pone.0217768)
Supplement: S1 File — (XLSX) [file pone.0217768.s001.xlsx]

## Sheet: Patient_data
Gestational age	Birth weight	Gender	Type of delivery	Surfactant use	Duration of CV prior to HFOV (h)	Age at switched to HFOV (h)	ECMO use	Outcome	Length of hospitalization (d)
27.6	490	1	2	2	96	168	2	2	11
24	500	1	2	1	250	48	2	1	99
28.4	520	1	2	1	24	26	2	2	3
26.3	545	2	2	1	10	240	2	2	17
25.6	580	2	2	1	528	528	2	1	100
26.1	610	1	2	1	192	192	2	1	46
24.1	625	2	2	1	24	312	2	2	13
26	630	2	2	1	480	240	2	1	136
25.2	640	1	2	1	8	9	2	2	1
26.1	640	1	2	1	6	6	2	1	94
26.2	640	2	2	1	80	320	2	2	17
28.1	650	1	2	1	170	60	2	1	76
26	660	1	2	1	48	48	2	2	15
25.6	665	1	2	1	720	720	2	2	32
26.4	695	2	2	1	58	58	2	2	6
27.1	720	1	2	2	44	44	2	2	33
27	730	2	2	1	78	78	2	2	9
27	740	1	2	1	827	828	2	2	72
24.6	760	2	2	1	24	24	2	1	82
26.2	760	2	2	1	100	340	2	2	47
26	780	2	2	1	104	137	2	2	8
28.1	780	1	2	1	100	760	2	1	86
24.5	790	1	2	1	360	360	2	1	64
26.3	790	2	1	1	180	24	2	1	66
26	810	2	1	1	44	44	2	1	75
28	810	2	1	1	48	80	2	2	11
25	820	2	2	1	72	384	2	2	18
25	825	2	1	1	96	24	2	1	68
27.2	840	2	2	1	96	96	2	1	124
26	848	1	2	1	38	38	2	1	93
25	850	2	1	1	480	816	2	2	38
28	860	2	2	1	7	44	2	2	4
26.1	870	2	2	1	25	26	2	1	59
26.5	880	1	2	1	120	120	2	2	10
27.2	900	2	2	1	11	11	2	2	4
28.1	900	2	2	1	84	84	2	2	12
29.4	900	2	2	2	24	924	2	2	79
28.4	910	1	1	1	10	10	2	2	79
28.5	920	2	2	1	51	52	2	1	53
26	940	1	2	1	1	1	2	1	38
27	940	1	2	1	1	3	2	1	80
27	940	2	2	1	840	840	2	1	100
30.1	940	1	2	1	24	24	2	2	14
26	950	2	2	1	12	12	2	1	85
26	1000	2	2	1	96	480	2	1	65
28	1000	2	2	1	1	1	2	1	59
28.1	1000	1	2	1	23	23	2	2	21
29	1000	2	2	1	672	672	2	2	30
27.1	1035	1	1	1	671	672	2	1	52
28.1	1060	2	2	1	2	2	2	1	29
30	1078	2	2	1	55	55	2	1	87
26.1	1080	2	2	1	31	31	2	1	99
30	1080	2	2	1	38	38	2	1	52
27	1092	1	2	1	1	3	2	1	51
28	1100	1	2	1	28	35	2	1	84
29	1100	1	2	1	14	14	2	1	42
30	1100	2	2	1	6	30	2	1	69
28.5	1123	1	2	1	24	24	2	1	48
29.1	1130	1	2	1	13	13	2	1	42
28	1131	1	2	1	21	25	2	1	42
30.1	1139	2	2	1	21	30	2	1	37
27.2	1155	2	2	1	30	31	2	2	6
31.3	1200	2	2	1	178	124	2	1	57
29.2	1210	2	2	1	120	36	2	1	98
31.2	1220	2	1	1	20	20	2	1	64
30	1230	1	2	1	1	1	2	2	6
30.2	1230	1	1	1	6	6	2	2	6
32.1	1250	2	2	1	36	36	2	1	26
36	1260	2	1	1	20	10	2	2	13
31	1290	1	2	1	20	240	2	2	13
28.5	1300	2	2	1	42	43	2	1	37
30	1300	1	2	1	12	14	2	1	36
26.3	1310	2	1	1	4503	4504	2	2	188
31.5	1315	2	2	1	1	2	2	2	7
31.5	1380	2	1	2	30	347	2	1	72
31	1390	2	2	1	24	25	2	2	3
29	1440	2	2	1	62	72	2	1	80
29	1448	2	2	1	36	36	2	1	85
30.1	1450	1	2	1	40	40	2	1	60
30.5	1465	2	2	1	30	31	2	1	52
28.4	1490	2	2	1	24	120	2	1	30
30.2	1490	2	2	1	14	14	2	1	99
31.6	1490	2	1	1	60	60	2	2	82
31	1510	2	2	1	2	24	2	1	41
34.1	1515	2	2	1	3	19	2	1	84
32	1520	2	2	1	2	722	2	1	57
31	1525	2	2	1	198	198	2	2	10
32.4	1550	2	2	1	2	2	2	2	2
36.2	1570	1	2	2	2	2	2	2	16
36.2	1570	1	2	2	2	2	2	2	16
29.5	1580	2	1	1	4	4	2	1	83
30.5	1600	2	1	1	480	480	2	1	88
31.6	1600	2	2	2	5	5	2	1	150
32.1	1636	2	2	1	10	51	2	1	32
35	1640	2	2	2	1	1	2	1	99
35.1	1640	2	2	1	1	1	2	1	98
33.5	1645	2	2	1	24	24	2	1	22
30.6	1650	1	2	1	1	2	2	2	52
36.4	1670	2	2	1	2	2	2	2	5
32	1694	2	2	1	1	1	2	1	13
36.2	1710	2	2	1	30	30	2	1	32
34.2	1770	1	2	1	63	64	2	2	77
32	1800	2	2	1	8	36	2	1	21
32	1820	2	2	1	10	10	2	1	14
37	1850	1	2	2	39	279	2	2	13
38	1850	1	1	2	12	24	2	1	21
35	1870	1	2	2	48	552	2	1	60
34.2	1900	2	2	1	20	21	2	1	26
32.5	1950	2	2	1	16	43	2	1	14
36.3	1950	1	2	1	137	4	2	1	73
32.5	1960	2	2	2	24	29	2	1	15
32.1	1970	2	2	2	8	128	2	1	17
31.1	1980	2	2	1	72	72	2	2	15
35	2000	2	2	1	192	192	2	2	11
37.3	2000	1	1	1	5	8	2	2	9
33.5	2050	2	2	1	36	60	2	1	18
33	2060	2	2	1	5	53	2	1	14
36.4	2080	1	2	1	36	36	2	1	35
32.4	2085	2	2	1	4	38	2	2	5
30.2	2090	2	2	1	1	2	2	2	4
35	2100	2	2	1	648	768	2	2	33
34	2200	2	2	1	5	6	2	2	2
38.2	2210	1	2	1	50	168	2	2	10
33.1	2220	2	1	1	32	36	2	1	9
36	2220	2	2	2	72	73	2	1	34
34.2	2250	2	2	2	4	4	2	1	18
37.4	2250	2	2	2	96	96	2	2	5
33	2270	2	2	2	3	51	2	1	14
34	2300	1	2	1	72	86	2	1	20
40	2300	1	1	2	22	27	2	2	40
34	2360	2	2	2	1	1	2	1	7
38	2390	2	2	1	5	5	2	1	23
32.1	2395	2	2	1	1	2	2	2	16
38	2410	1	2	2	144	192	2	2	9
34.3	2460	2	2	1	6	21	2	1	38
36.4	2460	2	2	2	2	2	2	1	17
38	2480	1	2	2	16	20	2	1	20
38.1	2480	1	2	2	16	19	2	1	21
36.1	2490	2	2	2	2	6	2	1	126
34.1	2500	2	1	1	30	48	2	1	12
37.5	2500	2	2	2	1	76	2	2	14
36	2600	2	2	2	3	3	2	1	14
36	2610	2	2	2	28	6	2	1	10
36	2630	1	1	1	4	38	2	1	17
38.1	2635	2	1	1	402	408	2	1	130
37	2680	1	2	1	56	416	2	2	30
39.1	2700	2	2	1	14	15	2	1	10
36.4	2720	1	2	1	7	7	2	2	4
36.4	2730	1	2	2	32	156	2	1	36
38	2750	1	2	1	62	62	2	1	17
38.1	2750	1	1	1	48	72	2	1	12
37	2760	2	2	1	48	60	2	1	25
38	2770	1	1	2	55	56	2	1	29
33.5	2780	1	1	1	4	4	2	2	43
36.4	2780	1	2	2	5	50	1	2	39
38	2800	2	2	2	2	50	2	1	17
38	2820	1	2	2	84	180	2	2	10
36.2	2840	2	2	1	14	14	2	2	5
33.1	2850	2	2	1	6	6	2	2	8
34.4	2860	2	2	1	18	18	2	1	38
38.2	2900	1	1	2	1	2	1	2	8
38.4	2920	1	2	2	1	25	2	2	2
40.3	2980	1	2	2	65	65	2	2	4
38.1	2990	2	2	2	1	2	2	2	2
35	3000	2	2	2	36	36	2	1	13
35	3000	2	2	1	41	41	2	1	13
36.5	3000	1	2	2	1	1	2	1	38
37	3000	2	2	2	48	50	2	1	11
38.6	3000	1	2	1	16	20	2	1	20
39.1	3000	2	2	2	24	25	2	1	21
40	3000	1	2	1	3	4	2	2	2
40	3000	1	2	1	3	4	2	2	2
38.1	3010	2	2	1	8	37	2	1	15
37	3030	2	2	1	23	26	2	1	26
38	3045	2	2	1	18	48	2	1	21
39	3050	2	2	1	312	312	2	2	39
40.2	3055	2	1	1	6	6	2	2	8
36.3	3100	2	2	2	32	33	2	1	12
37.1	3100	2	2	1	1	1	2	1	18
38.3	3100	2	2	1	72	72	2	1	17
39.1	3100	2	2	1	30	38	2	1	16
39.5	3100	2	1	2	288	364	2	2	25
40	3100	2	1	2	56	138	2	1	22
39.2	3120	1	2	2	12	12	2	2	6
38.4	3150	1	2	2	64	280	2	1	27
39.6	3185	1	2	2	1	1	1	2	11
38	3200	2	1	2	1	3	2	1	10
38.6	3225	2	2	1	92	93	2	1	19
38	3260	2	1	2	2	2	2	2	7
38.1	3260	2	1	2	2	2	2	2	7
39	3260	2	1	1	1	1	2	1	18
38.2	3270	2	2	1	24	24	2	1	27
38.5	3270	2	1	2	336	360	2	2	25
37	3300	2	2	2	16	16	2	1	12
39.3	3300	1	1	2	7	511	2	1	80
37.1	3320	2	2	2	13	15	1	2	33
35.6	3360	2	1	2	120	120	2	1	29
32.5	3395	1	2	1	22	23	2	2	42
39.4	3395	2	2	2	8	40	2	1	13
38.3	3400	2	2	1	14	16	2	1	12
39	3400	1	2	2	168	169	2	2	16
38.3	3410	2	2	2	36	38	2	1	10
40.1	3410	1	2	2	3	3	2	1	11
40.1	3410	2	1	1	1	1	2	1	29
35.4	3450	2	2	1	49	50	2	1	27
37	3450	2	2	1	90	91	2	1	35
39	3460	2	2	2	1	1	2	1	14
40.4	3470	1	1	1	77	77	2	2	7
40	3485	2	2	2	128	128	2	2	44
38.6	3500	1	2	2	220	221	1	2	47
39.5	3500	2	2	2	38	38	2	1	15
40	3500	1	1	2	240	480	2	2	30
39.4	3570	1	1	1	25	26	2	1	43
36.5	3580	1	2	1	288	552	2	2	28
39.6	3580	2	1	1	7	7	2	1	32
36.4	3590	1	1	1	365	76	2	1	64
39.5	3590	1	2	1	900	901	2	2	86
40.1	3600	2	2	2	2	2	2	1	24
41.1	3600	1	2	2	2	2	2	1	83
40	3625	2	2	2	50	122	2	1	19
39	3650	2	1	1	6	10	1	2	18
38.5	3680	1	2	1	1	1	2	1	17
38.1	3800	2	2	2	954	954	2	2	45
40.6	3820	2	1	1	44	44	2	2	5
40	3830	2	2	1	2	4	2	1	15
38.4	3840	2	2	1	49	52	2	1	13
38.4	3850	2	2	1	48	50	2	1	19
39	3910	1	2	1	10	13	2	1	8
38.5	3940	1	2	1	42	42	2	1	41
39	3981	2	2	1	24	48	2	1	15
36	4000	2	2	1	264	288	2	2	14
39	4000	1	2	1	48	49	2	2	6
40.3	4160	2	1	2	7	43	2	2	13
37	4285	2	2	1	47	48	2	1	31
24	470	2	2	1	38	39	2	2	5
27.6	580	1	2	1	74	74	2	1	86
27	625	2	2	1	1	1	2	2	18
26.6	640	1	1	1	190	191	2	2	11
33.3	645	2	1	1	820	868	2	1	95
29.6	650	1	2	2	228	228	2	2	13
28	670	2	2	1	576	576	2	1	80
28	675	2	2	1	142	143	2	2	22
25	680	2	1	1	60	60	2	2	5
28.2	706	2	2	1	45	45	2	1	70
24	725	1	1	1	528	600	2	1	88
24.5	730	2	1	1	96	96	2	1	112
27.3	750	1	2	1	84	84	2	1	78
25.4	755	2	2	1	11	11	2	1	86
25	760	1	1	1	312	312	2	2	19
28	810	2	2	1	528	600	2	2	36
26	840	2	2	1	1080	1081	2	1	126
25.6	850	2	1	1	36	612	2	1	82
25	880	2	2	1	52	52	2	1	88
26	900	2	2	1	10	10	2	1	78
28	980	2	2	1	1	1	2	1	26
28	980	2	2	1	1	1	2	1	36
29.1	980	2	2	1	3	3	2	1	32
27.6	990	2	2	1	48	48	2	1	70
29.2	990	2	2	1	56	80	2	2	5
30.2	1000	2	2	1	50	62	2	1	75
29.3	1040	1	1	1	12	16	2	1	112
30.1	1040	2	2	1	30	8	2	1	46
28.1	1050	2	1	1	1	1	2	1	78
27	1060	2	2	1	288	288	2	1	81
27.5	1060	2	2	1	72	72	2	1	62
28	1080	2	2	1	1	1	2	1	52
28.2	1100	1	2	1	240	240	2	1	57
27.5	1140	1	1	1	188	840	2	2	64
31.1	1165	1	2	1	22	22	2	1	38
25	1180	1	1	1	3	3	2	1	48
32.1	1200	2	2	1	1	1	2	1	36
31.3	1310	1	1	1	24	24	2	1	84
31.4	1320	2	1	1	38	212	2	1	81
30	1400	2	2	1	1	1	2	1	33
30.3	1415	2	1	1	72	168	2	1	43
29.3	1440	2	2	1	154	274	2	1	47
30.2	1445	1	2	1	11	66	2	1	52
31.6	1450	1	2	2	163	484	2	1	59
32	1800	2	2	1	3	3	2	1	26
32	1800	2	2	1	72	80	2	1	52
34.4	2250	1	2	1	34	34	2	1	94
34.3	2520	1	2	2	124	208	2	1	31
31.3	3080	2	2	1	56	56	2	2	12
37.4	3140	2	2	1	16	16	2	1	33
37.1	3790	1	2	2	1	4	2	1	14
24.3	475	1	1	1	32	38	2	1	143
25.5	515	2	2	1	72	72	2	1	145
29	520	2	2	1	1	2	2	2	5
24.3	535	1	2	1	456	840	2	1	99
24	540	1	2	1	90	90	2	1	112
27.5	555	1	2	1	23	56	2	2	17
25.2	590	2	2	1	32	32	2	1	86
26.1	590	1	2	1	8	8	2	1	97
26	600	1	2	1	1	1	2	2	7
25.6	640	1	1	1	116	42	2	1	85
28.1	670	1	2	1	24	24	2	2	10
25.1	695	2	2	1	552	576	2	1	124
29.3	740	2	2	1	20	20	2	2	40
24.6	760	1	2	1	384	384	2	1	98
27.2	770	2	1	1	80	9	2	1	101
25	800	1	2	1	288	289	2	1	80
27	810	2	2	1	360	264	2	1	85
26.3	820	2	1	1	44	44	2	1	88
27	820	1	1	1	146	147	2	1	67
27.2	820	1	2	1	48	72	2	1	80
26	860	2	2	1	1	1	2	2	4
26.5	920	2	2	1	72	72	2	1	99
29	1040	2	2	1	3	4	2	2	15
25	1070	1	2	1	2	2	2	1	45
28	1080	2	2	1	16	16	2	2	120
27.6	1120	2	2	2	110	110	2	1	73
30.2	1250	2	2	1	6	8	2	1	36
32.1	1380	1	2	2	32	144	2	1	82
33.4	1410	1	1	1	32	32	2	1	113
32	1480	2	2	1	110	110	2	2	11
30.4	1500	2	2	1	256	14	2	2	98
34	1820	1	1	2	790	886	2	1	81
34.4	2465	2	2	2	49	53	2	1	58
36.3	2740	2	2	1	30	32	2	1	54
31.4	2880	2	1	1	3	3	2	2	4
32.4	3360	1	2	1	16	16	2	2	6
24	440	1	2	1	36	36	2	2	9
26.3	580	2	2	1	33	34	2	2	18
24.2	590	1	2	1	44	44	2	2	6
24.2	620	1	2	1	1	2	2	2	2
26.1	630	2	2	1	4	4	2	2	5
24	665	1	2	1	6	6	2	2	2
24.2	680	1	1	1	6	6	2	2	7
26.3	690	2	2	1	68	68	2	2	5
24	700	1	2	1	24	24	2	2	3
24.1	700	1	2	1	63	63	2	1	101
24	810	2	2	1	16	64	2	2	4
26.3	820	1	2	1	6	35	2	2	3
26	835	2	2	1	33	33	2	2	7
26.6	980	2	2	1	4	6	2	2	18
25.2	1100	2	2	1	40	40	2	2	15
28.1	1114	2	2	1	40	40	2	2	4
33.4	2040	2	2	2	672	720	2	2	35
30.4	3380	2	2	1	4	4	2	2	13
24.3	530	1	1	1	34	34	2	2	7
26	540	2	2	1	57	57	2	2	10
24.2	560	1	1	1	8	8	2	2	6
25.5	570	2	2	1	33	33	2	2	4
26.3	580	1	1	1	42	42	2	2	6
24.2	610	1	1	1	30	30	2	2	8
24.2	625	2	2	1	1	1	2	2	18
28	675	2	2	1	140	140	2	2	21
24.6	690	2	1	1	444	445	2	2	20
26.4	715	1	2	1	14	18	2	1	86
25.3	725	1	1	1	120	120	2	2	34
25	750	2	2	1	600	627	2	2	41
25.1	750	2	2	1	3	3	2	2	57
29	810	2	2	2	4	4	2	2	16
26.6	820	1	2	1	97	70	2	2	19
26.1	860	1	2	1	8	44	2	2	2
26.3	880	2	2	1	2	3	2	1	99
24.4	900	2	1	1	69	70	2	2	16
33.1	940	1	1	1	2	2	2	2	13
28.1	1060	2	2	1	6	6	2	2	3
31.3	1140	2	2	1	180	188	2	2	13
27	1200	2	2	1	120	120	2	2	10
31.2	1250	2	2	1	1	36	2	2	17
28	1340	2	2	1	4	4	2	1	70
29	1540	2	2	1	116	116	2	1	81
29.5	1820	2	2	1	4	4	2	2	4
30.2	1900	2	2	2	9	33	2	1	55
33.2	1970	1	2	1	6	7	2	1	35
37	2800	2	2	1	408	410	2	1	43
40	3310	2	1	1	14	15	1	2	14
40.5	3460	2	1	1	5	6	1	2	40
40	3535	2	1	2	792	792	2	1	98
37.6	3580	2	2	2	38	39	2	1	38
		1: female, 2: male	1: NVD, 2: CS	1: yes, 2: no			1: yes, 2: no	1: survived, 2: died or received ECMO
